# Supplementary material for: Longitudinal genomic surveillance of a UK intensive care unit shows a lack of patient colonisation by multi-drug-resistant Gram-negative bacterial pathogens
Source: Microb Genom. 2024 Nov 4;10(11):001314. doi: 10.1099/mgen.0.001314 (PMC11533117; doi:10.1099/mgen.0.001314)
Supplement: Uncited Supplementary Material 2. [file mgen-10-01314-s002.xlsx]

## Sheet: Isolate Data
Isolate	Patient	Days in ICU	Species	ST	Bioaccession
IM005	IMP2-6	6	Escherichia coli	69	SAMN42744282
IM010	IMP2-6	6	Escherichia coli	227	SAMN42744283
IM016	IMP2-6	11	Escherichia coli	69	SAMN42744284
IM017	IMP2-6	12	Escherichia coli	69	SAMN42744285
IM018	IMP2-5	8	Klebsiella oxytoca	-	SAMN42744286
IM028	IMP2-9	3	Escherichia coli	1125	SAMN42744287
IM033	IMP2-9	6	Escherichia coli	1125	SAMN42744288
IM039	IMP2-8	8	Escherichia coli	69	SAMN42744289
IM042	IMP2-8	9	Escherichia coli	69	SAMN42744290
IM050	IMP2-8	10	Escherichia coli	69	SAMN42744291
IM062	IMP2-8	17	Escherichia coli	69	SAMN42744292
IM068	IMP2-10	3	Escherichia coli	1057	SAMN42744293
IM072	IMP2-8	13	Escherichia coli	69	SAMN42744294
IM1001	IMP2-32	7	Escherichia coli	3672	SAMN42744295
IM1003	IMP2-32	7	Escherichia coli	155	SAMN42744296
IM1009	IMP2-32	17	Escherichia coli	155	SAMN42744297
IM1011	IMP2-32	17	Escherichia coli	3672	SAMN42744298
IM1013	IMP-16	6	Escherichia coli	131	SAMN42744299
IM1026	IMP2-37	11	Enterobacter cloacae	50	SAMN42744300
IM1031	IMP2-37	14	Enterobacter cloacae	50	SAMN42744301
IM1045	IMP2-30	5	Citrobacter freundii	911	SAMN42744302
IM1049	IMP2-30	12	Escherichia coli	69	SAMN42744303
IM1051	IMP2-30	23	Escherichia coli	69	SAMN42744304
IM1056	IMP2-30	26	Escherichia coli	69	SAMN42744305
IM106	IMP2-8	18	Escherichia coli	69	SAMN42744306
IM1061	IMP2-30	27	Escherichia coli	3672	SAMN42744307
IM1062	IMP2-30	27	Escherichia coli	69	SAMN42744308
IM1065	IMP2-30	27	Enterobacter cloacae	-	SAMN42744309
IM1069	IMP2-30	23	Escherichia coli	3672	SAMN42744310
IM1071	IMP2-37	15	Enterobacter cloacae	50	SAMN42744311
IM1072	IMP2-37	16	Enterobacter cloacae	50	SAMN42744312
IM1090	IMP2-26	8	Escherichia coli	8371	SAMN42744313
IM1092	IMP2-26	8	Klebsiella pneumoniae	-	SAMN42744314
IM1093	IMP2-26	17	Escherichia coli	69	SAMN42744315
IM1097	IMP2-26	18	Escherichia coli	69	SAMN42744316
IM1101	IMP2-26	15	Escherichia coli	69	SAMN42744317
IM114	IMP2-8	20	Escherichia coli	69	SAMN42744318
IM116	IMP2-8	21	Escherichia coli	69	SAMN42744319
IM120	IMP2-8	23	Escherichia coli	69	SAMN42744320
IM146	IMP2-10	4	Escherichia coli	1057	SAMN42744321
IM152	IMP2-10	5	Escherichia coli	1057	SAMN42744322
IM157	IMP2-10	7	Enterobacter cloacae	45	SAMN42744323
IM174	IMP2-10	9	Escherichia coli	1057	SAMN42744324
IM178	IMP2-10	13	Escherichia coli	1057	SAMN42744325
IM186	IMP2-10	10	Escherichia coli	1057	SAMN42744326
IM203	IMP2-13	6	Citrobacter freundii	-	SAMN42744327
IM206	IMP2-5	8	Escherichia coli	73	SAMN42744328
IM209	IMP2-5	8	Escherichia coli	73	SAMN42744329
IM211	IMP2-10	8	Escherichia coli	1057	SAMN42744330
IM212	IMP2-10	8	Enterobacter cloacae	45	SAMN42744331
IM217	IMP2-10	10	Enterobacter cloacae	45	SAMN42744332
IM218	IMP2-10	10	Escherichia coli	1057	SAMN42744333
IM223	IMP2-10	9	Enterobacter cloacae	45	SAMN42744334
IM224	IMP2-10	9	Escherichia coli	1057	SAMN42744335
IM227	IMP2-13	8	Enterobacter cloacae	1704	SAMN42744336
IM229	IMP2-13	8	Escherichia coli	1314	SAMN42744337
IM233	IMP2-13	6	Enterobacter cloacae	-	SAMN42744338
IM234	IMP2-13	6	Escherichia coli	69	SAMN42744339
IM246	IMP2-13	7	Escherichia coli	1314	SAMN42744340
IM248	IMP2-10	13	Escherichia coli	1057	SAMN42744341
IM293	IMP2-13	7	Escherichia coli	1057	SAMN42744342
IM305	IMP2-14	6	Klebsiella aerogenes	93	SAMN42744343
IM306	IMP2-14	6	Escherichia coli	642	SAMN42744344
IM312	IMP2-14	7	Klebsiella aerogenes	93	SAMN42744345
IM314	IMP2-14	7	Escherichia coli	2165	SAMN42744346
IM315	IMP2-14	7	Klebsiella aerogenes	93	SAMN42744347
IM324	IMP2-14	11	Klebsiella aerogenes	93	SAMN42744348
IM325	IMP2-14	11	Escherichia coli	642	SAMN42744349
IM332	IMP2-14	11	Klebsiella aerogenes	93	SAMN42744350
IM336	IMP2-14	13	Escherichia coli	2165	SAMN42744351
IM342	IMP2-14	16	Escherichia coli	404	SAMN42744352
IM346	IMP2-14	16	Klebsiella aerogenes	93	SAMN42744353
IM366	IMP2-20	5	Escherichia coli	106	SAMN42744354
IM367	IMP2-20	5	Klebsiella pneumoniae	20	SAMN42744355
IM374	IMP2-20	6	Escherichia coli	106	SAMN42744357
IM375	IMP2-20	7	Klebsiella pneumoniae	20	SAMN42744358
IM376	IMP2-20	7	Escherichia coli	106	SAMN42744359
IM385	IMP2-19	6	Escherichia coli	744	SAMN42744360
IM391	IMP2-19	7	Escherichia coli	744	SAMN42744361
IM395	IMP2-20	5	Citrobacter freundii	307	SAMN42744362
IM402	IMP2-20	7	Citrobacter freundii	307	SAMN42744363
IM407	IMP2-20	12	Escherichia coli	3594	SAMN42744364
IM417	IMP2-20	8	Citrobacter freundii	307	SAMN42744365
IM420	IMP2-19	14	Escherichia coli	744	SAMN42744366
IM426	IMP2-19	15	Escherichia coli	744	SAMN42744367
IM444	IMP2-20	8	Klebsiella pneumoniae	20	SAMN42744368
IM450	IMP2-20	9	Klebsiella pneumoniae	20	SAMN42744369
IM454	IMP2-20	12	Escherichia coli	3594	SAMN42744370
IM460	IMP2-19	17	Escherichia coli	744	SAMN42744371
IM470	IMP2-19	18	Escherichia coli	744	SAMN42744372
IM473	IMP2-20	9	Citrobacter freundii	307	SAMN42744373
IM476	IMP-16	4	Escherichia coli	69	SAMN42744374
IM487	IMP-16	5	Escherichia coli	69	SAMN42744375
IM504	IMP2-21	4	Escherichia coli	58	SAMN42744376
IM508	IMP2-21	4	Enterobacter cloacae	555	SAMN42744377
IM512	IMP2-21	5	Escherichia coli	2521	SAMN42744378
IM520	IMP2-21	6	Escherichia coli	2521	SAMN42744379
IM552	IMP2-21	8	Escherichia coli	2521	SAMN42744380
IM556	IMP2-21	9	Escherichia coli	2521	SAMN42744381
IM564	IMP2-21	10	Escherichia coli	2521	SAMN42744382
IM572	IMP2-21	11	Escherichia coli	58	SAMN42744383
IM585	IMP2-24	9	Enterobacter cloacae	133	SAMN42744384
IM598	IMP2-23	10	Escherichia coli	73	SAMN42744385
IM610	IMP2-23	12	Klebsiella pneumoniae	323	SAMN42744386
IM616	IMP2-23	12	Escherichia coli	73	SAMN42744387
IM618	IMP2-24	9	Citrobacter freundii	243	SAMN42744388
IM627	IMP2-24	13	Escherichia coli	10	SAMN42744389
IM630	IMP2-24	13	Klebsiella pneumoniae	12	SAMN42744390
IM632	IMP2-24	16	Escherichia coli	10	SAMN42744391
IM636	IMP2-24	16	Klebsiella pneumoniae	12	SAMN42744392
IM646	IMP2-23	11	Escherichia coli	58	SAMN42744393
IM659	IMP2-24	13	Klebsiella pneumoniae	12	SAMN42744394
IM670	IMP2-24	16	Enterobacter cloacae	133	SAMN42744395
IM676	IMP2-24	13	Enterobacter cloacae	133	SAMN42744396
IM678	IMP2-24	16	Klebsiella oxytoca	246	SAMN42744397
IM687	IMP2-21	15	Escherichia coli	58	SAMN42744398
IM688	IMP2-21	16	Escherichia coli	58	SAMN42744399
IM694	IMP2-21	17	Escherichia coli	58	SAMN42744400
IM700	IMP2-21	18	Escherichia coli	58	SAMN42744401
IM708	IMP2-21	13	Escherichia coli	58	SAMN42744402
IM717	IMP2-21	24	Escherichia coli	58	SAMN42744403
IM732	IMP2-21	26	Escherichia coli	58	SAMN42744404
IM736	IMP2-21	27	Escherichia coli	58	SAMN42744405
IM741	IMP2-21	28	Escherichia coli	58	SAMN42744406
IM747	IMP2-21	31	Escherichia coli	58	SAMN42744407
IM752	IMP2-21	32	Escherichia coli	58	SAMN42744408
IM759	IMP2-21	33	Escherichia coli	58	SAMN42744409
IM762	IMP2-21	33	Escherichia coli	58	SAMN42744410
IM780	IMP2-21	43	Escherichia coli	58	SAMN42744411
IM786	IMP2-21	44	Escherichia coli	58	SAMN42744412
IM791	IMP2-21	45	Escherichia coli	58	SAMN42744413
IM799	IMP2-21	46	Escherichia coli	58	SAMN42744414
IM807	IMP2-21	50	Escherichia coli	58	SAMN42744415
IM811	IMP2-21	52	Escherichia coli	58	SAMN42744416
IM853	IMP2-25	10	Citrobacter freundii	150	SAMN42744417
IM860	IMP2-25	9	Escherichia coli	1326	SAMN42744418
IM865	IMP2-25	8	Escherichia coli	1326	SAMN42744419
IM872	IMP2-25	7	Escherichia coli	1326	SAMN42744420
IM876	IMP2-25	6	Escherichia coli	1326	SAMN42744421
IM889	IMP-16	6	Escherichia coli	69	SAMN42744422
IM937	IMP2-25	13	Escherichia coli	1277	SAMN42744423
IM948	IMP2-25	17	Escherichia coli	1326	SAMN42744424
IM965	IMP2-25	24	Escherichia coli	1326	SAMN42744425
IM971	IMP2-29	19	Escherichia coli	141	SAMN42744426
IM974	IMP2-29	20	Escherichia coli	141	SAMN42744427
IM980	IMP2-29	20	Escherichia coli	141	SAMN42744428
IM993	IMP2-33	7	Enterobacter cloacae	50	SAMN42744429
IM994	IMP2-25	18	Escherichia coli	1326	SAMN42744430
IM998	IMP2-33	7	Enterobacter cloacae	50	SAMN42744431
IM999	IMP2-33	7	Enterobacter cloacae	50	SAMN42744432

## Sheet: Metagenomic Data
Sample	Patient	Accession
QEHB11240621	IMP2-11	SAMN42533559
QEHB19180821	IMP2-19	SAMN42533560
QEHB13130721	IMP2-13	SAMN42533561
QEHB13150721	IMP2-13	SAMN42533562
QEHB20200821	IMP2-20	SAMN42533563
QEHB20270821	IMP2-20	SAMN42533564
QEHB21240821	IMP2-21	SAMN42533565
QEHB30221021	IMP2-30	SAMN42533566
QEHB25280921	IMP2-25	SAMN42533567
QEHB25051021	IMP2-25	SAMN42533568
QEHB16260721	IMP2-16	SAMN42533569
QEHB16280721	IMP2-16	SAMN42533570
QEHB23190921	IMP2-23	SAMN42533571
QEHB29261021	IMP2-29	SAMN42533572
QEHB29021121	IMP2-29	SAMN42533573
QEHB24170921	IMP2-24	SAMN42533574
